# Supplementary material for: A Comprehensive Analysis of Fibrillar Collagens in Lamprey Suggests a Conserved Role in Vertebrate Musculoskeletal Evolution
Source: Front Cell Dev Biol. 2022 Feb 15;10:809979. doi: 10.3389/fcell.2022.809979 (PMC8887668; doi:10.3389/fcell.2022.809979)
Supplement: Supplementary file 16 [file DataSheet1.XLSX]

## Sheet: Sheet1
	Gnathostome Genes																				Lamprey Genes
pcyt1b		ccdc18	tada1	rgs13		dolpp1	cdk9	setx	fut7	ttll11		ndel1	cd209	camsap3	slc25a23b		trim69	skiv2l	mark4				rabx5		mrps14
pdk3		fnbp1L	suco	uchl5		repgef1	fpgs	ttf1	vap1	garnl3		arhgap4	clec4m	brd4	cc2d1a		rragc	dxo	sympk				pi4ka		ralgps1
nup58		bcar3	pigc	glrx2		uck1	ces3b	cfap77	man1b1	prrx2		gipc1	evi5l	brdt	ccdc130		trappc9	stk19	dmpk				dao		angptl2
mtmr6	adgrl4	gclm	dnm3	cdc73		lrrc8	gtf3c5	barhl1	fcn3	ptges		dnajb1	prr36	akap8l	alkbh7		kcnk9	c4a	clptm1				myo1b		ccn1
phldb2	vtg7	abca4	itpa	b3galt2		phyhd1	gfi1b	ddx31	nelfb	usp20		prkcaa	lrrc8e	wiz	gtf2f1		fbxl20	c4b	relb				ssh2		pnpla7
plcxd2	ifi44l	arhgap29	mettl13	kcnt2		dolk	miga2	ak8	arrdc1	surf1		tubb	map2k7	evi5l	wdr83		cdk12	tnxb	ppp1r37				slc6a4		zmynd19
phex	ptgfr	slc44a3	vamp4	aspm		nup188	dolpp1	spaca9	ehtm1	surf6		gcgr	snapc2	map2k7	pspn		ppp1r1b	atf6b	clasrp				ksr2		ldb3
ksr2	gipc2	cnn3	myoc	zbtb41		camsap1a	crat	tsc1	cacna1ba	kyat1		slc25a10	elavl1	lrrc8e	wdr83os		stard3	prrt1	tbcb				nos2		wapl
chrnd	dnajb4	alg14	prrc2c	crb1		notch1a	ptpa	gfi1b	angptl12	endog		mrpl12	ccl25	prkaca	cacna1a		chd4	ppt2	polr2i				synrg		sar1a
klh24	fubp1	tlcd4	fmo3	dennd1b		rfn165	asb6	gtf3c5	galgps1	spout1		hgs	fbn3	h4c17	man2b1		tpi1	egfl8	exo1				dusp14		slc25a23
mak3k15	nexn	rwdd3	vap1	lhx9		atp5f1a	ntmt1	cel	adamtsl13	st4glnac6		rsad1	cers4	adgrl1	trmt1		stx1b	agpat1	pglyrp1				ankrd13b		stxbp1
cops9	miga1	ptpb2	nos1ap	nek7		thbs4	prrx1	galgds	slc2a6	st4glnac4		gas7	cd320	ddx39a	ddx39a		krt35	ager	ppp1r11				git2		gpsm2
otos	usp33	dpyd	rgs5	ptprc		rpl137	card9	gbgt1	adamtsl12	miga2		rcvrn2	ndufa7	ptger	map2k7		eif1b	gpsm3	mgat1			syngap1	dgcr2		xab2
tnik	zzz3	snx7	pbx1	nr5a2		st8sia5	snapc4	obp2b	dbh	setx		pmp22a	rps28	gipc1	pkn1b		jup	notch4	rack1			invs1abp	mlxipl		ddx59
pld1	ak5	plppr5	lmx1a	fif14		loxhd1	entr1	abo	sardh	ntng2a		sdk2	kank3	tecr	mcoln1a		wipf2	tsbp1	gabbr1			slc25a25	mapk3		lamc1
ghsr	pigk	plppr4	agl1	ddx59		psmd5	pmpca	med22	surf4	med27		ttyh2	rab11b	h4c3	trappc5		grik5	btln2	sh3bp51			naprt	slc5a1		mnnat2
stag1	st6galnac6	palmd	slc35a3	camsap2a		shroom3	inpp5e	surf1	kcnt1	rapgef1		baiap2	2020-03-02	ubl5	pglyrp6		gsk3	dqa	rps5			vap1	ywhaz		mri1
larp4b	asb17	frrs1	mfsd14a	wdr47b		ccni	sec16b	surf2	camsap1	nup188		aatk	hnrnpm	lpar2	rasal3		erf	hla-dqb2	syngap1			ak8	lpxn		rgs5
dip2c	msh4	slc35a3	sass6	gpsm21		ccng2	notch2	surf4	ubac1	dolk		slc27a1	pram1	nxnl1	atp13a1		pou2f2	hla-dob	cuta			spout1	rsph14		rgl1
zmynd11	rabggtb	mfsd14a	tmrt13	stxbp3		wdr38	crb1	stlkd1	nacc2	phyhd1		pgls	myo1f	pgls	pbx4		atp1a4	tap2	phf1			brd4	stk36		fmo5
vipr2	acadm	trmt13	lrrc39	fndc7a		rpl135	surf4	rexo4	lhx3	lrcc8ab		atp13a1	adamts10	colgalt1	ipar2b		znf83	psmb8	slc39a7			pfdn6	ercc6l		myoc
ek1	slc44a2	lrcc39	dbt	henmt1		ucrc	rexo4	slc2a6	qsox2	entr1		pbx4	actl9	h4c8	brd4		flot1	tap1	vps52		tbc1d13	ttll11	cit		fam78a
hs6st1	lhx8	dbt	rtca	selenoj		prodh	cacfd	adamtsl2	gpsm1	snapc4		brd4	muc16	atp13a1	kiss1r		kifc1	ppp1r2	g		ak5	tnc	rplp0		pappa2
bc12a	TYW3	rtca	cdc14a	slc25a24		mob1bb	slc2a8	dbh	card9	card9		stxbp2	znf812p**	chchd5	pet100		daxx	hla-dmb	rps18		sh3glb2a	cel	osbp2		brinp2
prkag2	FPGT	cdc14a	extl2	vav3		dck	med22	sardh	pmpca	dnlz		xab2	znf846**	olfm2	soul5l		tapbp2	brd2	wdr46		glul	ddx31	mtmr3		gsn
sh3glb1	lrriq3	vcam1	slc30a7	vav3		slc4a9	dnlz	vav2	inpp5e	vav2		camsap3	fbxl12	pin1	shfl		psmb8	hla-doa	pfdn6		sardh	ntmt1	rogdi		trnav1ap
Arhgap29	TNNI3k	extl2	dph5	prmt6		fpgs	surf1	brd3	Notch1	brd3		notch3	ubl5	angptl6	gpr108		psmb9	hla-dpb1	zbtb22		rnf41	tor1a	tap2		scin
Abca4	FPGT	dph5	s1pr1	amy1c		cdk9	pppr1r26	wdr5	Dipk1b	wdr5		shf4	pin1	shfl	notch3		tap2	hla-dpb2	kifc1		aga	st6galnac6	slc15a4		neu1
OLFM3	OLFM3	OLFM3	OLFM3	rnpc3		FNBP1	OLFM1	rxra	OLFM1	rxra		rdh8	olfm2	rdh8	rdh8		brd2	hcg24	rxrb		brcc3	slc44a2	stx3a	No data	atp6v1g1
Dr col11a1a	Cm col11a1	Hs col11a1	Xt col11a1	Lo col11a1		Dr col5a1	Cm col5a1	Hs col5a1	Xl col5a1L	Lo col5a1		Dr col5a3	Hs col5a3	Xt col5a3	Lo col5a3a		Dr col11a2	Hs col11a2	Xt col11a2		Pm ColB1 (34)	Pm ColB2 (63)	Pm ColB3 (7)	Pm ColB4 (948)	Pm ColB5 (24)
rnpc3	rnpc3	rnpc3	rnpc3	OLFM3a		OLFM1		OLFM1	rxra	astn2		olfm2a	rdh8	ppan	olfm2b		rxrb	Rxrb	tap2		slc44a4	kcnt1	dtx1	No data	gsn
prmt6	amy2a	amy2b	amy2b	tecrl21		mrps2		ppp1r26	wdr5	trim32		trip10	shfl	eif3g	pin1		sdha	slc39a7	psmb9		OLFM2	ppil3	gas2l1		rdh8
ntng1	prmt6	amy1a	prmt6	abcd3a		dipk1b		lcn1	brd3	pappaa		angptl6	angptl6	dnmt1	vav1		orxr1	hsd17b8	brd2		morn5	adcy3	spns1		ddc
vav3	ntng1	amy1c	ntng1	f3a		agpat2		obp2a	vav2	znf618		ppan	ppan	s1pr2	trip10b		naxe	ring1	nrm		lamc1	lsm2	tpst1		slc13a5
plppr5	vav3	ntng1	vav3	acp5b		egf17		paep	psmd5	rgs3b		eif3g	eif3g	mprl4	ppan		sf3b4	hcg25	dhx16		ephx4	hspa5	ywhae		strbp
snx7	slc25a24	vav3	slc25a24	cnn3a		ap3b1		glt6d1	phf19	tnfsf15		dnmt1	dnmt1	raver1	dnmt1		gapbp1	vps52	ppp1r10		krt15	marveld2	nipsnap1		ilf3
dpyd	henmt1	slc25a24	aspm	alg14		tbca		lcn9	c5	edf1		s1pr2	s1pr2	tyk2	eif3g		mindy1	rps18	atat1		hmcn1	abhd16a	eif4h		krt19
ptpb2	prpf38b	nbpf4	zbtb41	tlcd4a		otp		sohlh1	slc2a6	dnm1a		mgrn1	mprl4	cdc37	s1pr2		mrpl24	b3galt4	abcf1		fbxw5	znf226	pptc7		rab14
hccs	fndc7	nbpf6	denndb1b	hccsb		pde8b		kcnt1	garnl13	golg2a		aanat2	icam1	pde4a	raver1		prcc	wdr46	gnl1		chst6	galnt18	ppp1ca		st6galnac4
cnn3	stxbp3	henmt1	lhx9	rwdd3		aggf1		camsap1	dab2ip	haus4		rhbdf1	icam4	keap1	tyk2		mrpl19	pfdn6	ddr1		tmed1		cux2		olfm3
abcd3	gpsm2	fndc7	nek7	ptpb2a		crhbp		nacc2	ttll11	rabepk		mpg	icam5	s1pr5	cdc37		lix1	rgl2	flot1		angptl2		sh2b2		pin1
cpne1	clcc1	stxbp3	nr5a2	dpydb		olfm2		lhx3	gsn	hspa5		nprl13	zglp1	atg4d	pde4a		ubap2l	tapbp	lsm2		brdt		tbc1d10c		ubl5
steap2	wdr47	aknad1	kif14	snx7		nr6a1b		ccdc187	rab14	ppp6c		hbg2	fdx2	cdkn2d	kank2		znf687	zbtb22	vars1		brd4		sf3a1		nr5a2
c1ql3	camsap3	gpsm2	ddx59	plppr5a		nek6		gpsm1	cntrl	scai		hbz	raver1	ap1m2	dock6		cks1b	daxx	ddah2		cdk9		gal3st1		psmb7
rsu1	nr5a2	clcc1	camsap2	plppr4		dendd1a		card9	surf2	golg1a		dock6	icam3	slc44a2	elavl3		dpm3	smim40	clic1		gtf3c5		gusb		prrt1
trdmt1	ptprc	wdr47	gpsm2	dnase2b		crb2a		snapc4	rpl7a	arpc5lb		ern2	tyk2	ilf3	prksch		trim46	kifc1	msh5		ptgs2		uba52		miga2
vim	nek7	tmem167b	stxbp3	uox		sdad1		entr1	surf6	rpl35		tex2	cdc37	qtrt1	ecsit		nachra6	phf1	abhd16a		surf4		gusb		usp33
neurod6		sars1	fndc7	samd13		ptpn13		pmpca	abo	olfm2a		axin2	ped4a	dnm2	fdx2		rps27	cuta	csnk2b		pmpca		sfswap		ak1
eif1b		sort1	prpf38b	prkacbb		mapk10		sec16a	ralgds	nr6a1a		cep112	keap1	tmed1	s1pr5b		cers2	syngap1	bag6		gpsm2		mmp17		pigk
ralyl		psma5	henmt	asf1a		arhgap24		notch1	cel2	nr5a1a		prkcag	s1pr5	carm	keap1b		celf3	zbtb9	ddx39b		pip5kl		cryba4		rabggtb
nrpb2		sypl2	kcnt2	ttll7		esm1		egfl7	gfi1b	adgrd2		cacng7	atg4d	smarca4	spc24		mrps21	bak1	dxo		nelfb		myo18a		fpgs
slc4a2		gpr61	cdc73	adgrl2a		hcn1		agpat2	tsc1	psmb7		cyth3	kri1	ldlr	cdkn2d		crabp2	itpr3	neu1		ralgds		pipox		vav1
rmc1		ampd2	ivns1abp	vtg3		lman1		snhg7	spaca9	nek6		rac2	cdkn2d	dock6	ldlr		scamp3	uqcc2	skiv2		golga2		sez6		cop1
cdk5		gstm4	trmt1l	cyp4t8		cplx4		lcn10	gtf3c4	lhx2b		ush1g	ap1m2	prksch	smarca4a		ash1l	ip6k3	nelfe		umps		unc93b1		cacna1a
asic3		csf1	rnf2	cyp4t8		rax		tmem141	barhL1	dennd1a		fscn2	slc44a2	elavl3	atg4db		clk2	lemd2	zbtb12		pomt1		coq5		ehmt1
agap3		ahcyl1	edem3	negr1		znf532		rabl6	setx			socs3a	ifl3	ecsit	mast1b		ndvfv1	mln	ehmt2		slc39a7		clip1		fcn1
ctnna1		strip1	xrcc6	stil		nedd4		phpt1	ntng2			cyth1	dnm2	cnn1	maseh2a		iffo1	grm4	slc44a4		nr5a1b		denr		abl1
Plot Used to Generate Circos																					Total Linked Genes
Data	col5a1	col11a1	col5a3	col11a2	colB1	colB2	colB3	colB5
col5a1	0	0	0	0	9	9	0	6													5a1: 9	5a1: 9	5a1: 0		5a1: 6
col11a1	0	0	0	0	3	1	1	11													11a1: 3	11a1: 1	11a1: 1		11a1: 11
col5a3	0	0	0	0	4	2	1	8													5a3: 4	5a3: 2	5a3: 1		5a3: 8
col11a2	0	0	0	0	2	4	1	3													11a2: 2	11a2: 4	11a2: 1		11a2: 3
colB1	0	0	0	0	0	0	0	3
colB2	0	0	0	0	0	0	0	0													ColB2: 0	ColB1: 0	ColB1: 0	ColB1: 0	ColB1: 3
colB3	0	0	0	0	0	0	0	0													ColB3: 0	ColB3: 0	ColB2: 0	ColB2: 0	ColB2: 0
colB5	0	0	0	0	0	0	0	0													ColB4: 0	ColB4: 0	ColB3: 0	ColB3: 0	ColB3: 0
																					ColB5: 3	ColB5: 0	ColB4: 0	ColB5: 0	ColB4: 0
