# Supplementary material for: A Comprehensive Analysis of Fibrillar Collagens in Lamprey Suggests a Conserved Role in Vertebrate Musculoskeletal Evolution
Source: Front Cell Dev Biol. 2022 Feb 15;10:809979. doi: 10.3389/fcell.2022.809979 (PMC8887668; doi:10.3389/fcell.2022.809979)
Supplement: Supplementary file 17 [file DataSheet2.XLSX]

## Sheet: Sheet1
	Gnathostome Genes																		Lamprey Genes
hoxb13	znf652	pgap3		abcb1	mllt10		abcb4			lrrk2	kif5a	nab2		ttn	gtf3c1	osbpl6	fev			g6pc	bbs5		igfbp5
ttll6	gngt2	pnmt		rundc3b	neb		crot			muc19	pip4k2c	cd63		ccdc141	polr3k	prkra	cryba2b			rpl27	slc11a1		cacnb2
calcoco2	tmem98	tcap		slc25a40	plxdc2		olah			cntn1	dtx3	letmd1		sestd1	rpc11	pjvk	cdk5r2a			abcb4	gjc1		stam2
atp5mc1	znf281	stard3		dbf4	ar15b		nmt2			pdzrn4	arhgef25	rprm3		znf385b	hba1	fkbp7	umps			atp5mc2	inha		hacd2
ube2z	rpl127	ppp1r1b		adam22	cacnb2		fam171a1			gxylt1	sp51	nr4a1		cwc22	gls	plekha3	kalrna			jazf1	plcd4		c1ql2
snf8	aarsd1	neurod2		sri	slc39a12		rpp38			yaf2	b4galnt1	grasp		schlap1	tbccd1	ttn	ropn1			hoxa9	ubtf		crhr2
gip	g6pc	cdk12		steap4	mrc1		itga8			pphln1	c1galta	dkgaa		ube2e3	sf3b1	ccdc14	ccdc148			hoxa4	atxn713		rap4gap1
iigf2bp1	aoc3	med1		tex47	stam		mindy3			prickle1	agap2	rnf41		itga4	zc3h15	sestd1	mylka			hoxa1	agap1		abcb6
b4galnt2	psme3	fbxl20		steap2	hacd1		steap4			adamts20	tspan31	ankrd52a		cerkl	itgav	znf385b	fmnl2b			hoxb3	gbx1		mlh1
gngt2	elac2	stac2		cfap69	vim		sri			pus7l	cyp27b1	nabp2		neurod1	calcrl	cwc22	prpf40a			dhx33	prim1		osbpl6
abi3	becn1	st8sla6		gtpbp10	rsu1		dus3l			irak4	mettl1	slc39a56		itprid2	mob4	ube2e3	arl6lp6			tmbim6	mocos		pjvk
Phospho1	wnk4	rpl19		cldn12	c1qL3		cdk14			twf1	tsfm	cs		ppp1r1c	trab2	cerkl	rprmb			gcj1	pcbp1		bmi1b
znf652	vps25	cacnb1		cdk14	steap2		tzd1			tmem117	avil	cnpy2		pde1a	hspe1	itga4	galnt13		hacd2	vil1	myh15		pip4k2a
phb	ezh1	plxdc1		fzd1	cfap69		mterf1			nell2	ctdsp2	racgap1		dnajc10	actb	itprid2	kcnj3a		oxsr1	mstnb	grb10		neb
eif4e	cntnap1	lasp1		mterf1	gtpbp10		cyp51			dbx2	slc11a2	dazap2		frzb	tnrc18	ppp1r1c	nr4a2b		stam2	dbr1	kcnh2		cyct	hoxd11
ngfr	timp2	arhgap23a		akap9	adam22		lrrd1			ano6	tfcp2	bin2a		nckap1	fbxl18	pde1b	gpd2		ihh	kcnh4	wdr12		fn1	hoxc10
nxph3	cant1	med24		cyp51a1	rundc3b		krit1			arid2	dazap2	pou6f1		dusp19	fscn1	dnajc10	cytip		pdk1	rab18	dpepe		egfr	hoxa9
spop	rbfox3	psmd3		lrrd1	crot		anklb1b			scaf11	bin2	tfcp2		nup35	rnf216	frzb	acvr1c		kcna1	npy	rnf113a		spag16	hoxc8
slc35b1	gaa	lrrc3ca		krit1	nmt2		pex1			slc38a1	cela2a	csrnp2		cacybp	smurf1	nckap1	galnt5		pan2	eftud2	ddx42		myl4	hoxb4
fam117a	csnk1d	top2a		gatad1	fam171a1		gatad1			slc38a2	galnt6	itga5		znf804a	kpna7	dusp19b	acvr1		ace	itgb5	smarcc2		ift88	hoxa1
kat7	mbtd1	gjd3		pex1	itga8		efcab1			slc38a4	slc4a8	gls2b		asip2-as2	kcnj18	nup35	ccdc148		rpl15	fn1	vwc2L		adam22	hnrnpa2b
tac4	ca10	rarab		fam133b	mindy3		fam133b			amigo2	scn8a	rdh5		fsip2-as1	cpsf4	znf804a	upp2		rarg	tmie	ikzf3	setd9	armc4	copz2
dlx4	ccdc103	myo1d		cdk6	steap4		rbm48			pced1b	mett17a1	cela1.3		fsip2	mstn	zc3h15	pkp4		top2a	pth2r	erbb2	pbbp1	tmc2	pde11a
dlx3	eftud2	cdk5r1b		samd9l	sri		cdk6			rpap3	atf1	bloc1s1		Zc3h15	pms1	itgav	tanc1b		tspear	ubp1	krt86	oxnad1	wdr75	dus3l
picart1	gjc1	nsfa		hepacam2	cdk14		hepacam2			endou	dip2b	spryd4		itgav	ormdl1	fam171b	wdsub1		lrrc3b	clasp2	arpc2	plcl1	c1galt1b	erbb4
itga3	adam11	psmd11b		vps50	akap9		vps50		csad	rapgef3	larp4	itga7		zswim2	osglep1	zswim2	baz2ba		hdac5	slc35b1	topbp1	gtpbp10	dlx3b	rps26
pdk2	tmem101	wnt3		calcr	ankib1		calcr		itga5	slc48a1	pfkm	npffl		calcrl	asnsd1	calcrl	_march7		nr1d1	stard3nl	smarce1	adam22	calcr	ikzf1
Samd14	nags	ormdl3		tfpi2	cdk6		tfpi2		spryd4	hdac7	olfr119	pde1b		tfpi	slc40a1	tfpi	calcrla		thrb	rpl17	slc25a13	slc25a39	upti	wac
PPP1r9b	pyy	thrab		gngt1	calcr	sgce	gngt1		vdr	vdr	olfr31	nckap1L		gulp1	Wdr75	sgms1	tfpla		dhx8	lztfl1	gngt2	fign11	gngt2b	mtpap
SGCA	mpp2	sgca		bet1	gngt1	casd1	bet1		tmem106c	tmem106c	gtf2h4	ppp1r1a		dirc1	Col5a2	Gulp1	gulp1b		calcr	smarce1	gulp1	retsat	bet1	mindy3	No data
Hs Col1a1	Xt Col1a1	Lo Col1a1b		Hs Col1a2	Xl Col1a2L	Cm Col1a2	Lo Col1a2		Cm Col2a1	Hs Col2a1	Xt Col2a1	Lo Col2a1b		Hs Col3a1	Xt Col3a1	Cm Col3a1	Lo Col3a1		Pm ColA1 (35)	Pm ColA2 (53)	Pm ColA3 (4)	Pm ColA4 (16)	Pm ColA5 (28)	Pm ColA6 (5)	Pm ColA7 (217)
tmem92	PPP1r9b	gngt2a		sgce	casd1	bet1	casd1		calcr	senp1	vdr	tmem106c		Col5a2	gulp1	Col5a2	Col5a2a		vdr	hdac4	itga6	ankib1	itgav	ahr	No data
xylt2	lsm12	g4galnt2.2		ppp1r9a	sgce		sgce		srek1	pfkm	hdac7	vdra		Wdr75	trpm2	wdr75	fkbp7		dnajb11	kat7	bloc1s1	gatad1	nop58	hexim2
mprl27	hdac5	nags		pon2	ppp1r9a		ppp1r9a			asb8	twist3	hdac7a		Slc40a1	pth2r	slc40a1	pjvk		armc8	dync1i1	rapgef4	vipr1	fzd7	vps50
eme1	atxn713	lsm12b		asb4	pon2		pon1			znf641	slc48a1	twist3		Asnsd1	pikfyve	asnsd1	ttn.2		dnah7a	lancl2	sp4	slc39a4	mfsd5	calcrl
lrrc59	ubtf	tmem101		dync1i1	asb4		pdk4			anp32d	rapgef3	slc48a1b		Ankar	crygc	ankar	plekha3		nr4a3	atpsyn-b	sp8	p2rx2	prmt2	rpn3
acsf2	slc4a1	g6pc3		slc25a13	pdk4		asb4			or8s1	neurod4	rapgef3		osgepl1	cpo	osglep1	ccdc141		smarcd2	mcm6	gpr84	timm10	ube2e2	nab1
mycbpap	rundc3a	tut1		sem1	dync1i1		dync1i1			lalba	pde1b	smarcd1		ormdl1	cryga	adat3	sestd1		myo10	erbb2	chrna1	eif2b1	cwc22	glsa
epn3	slc35c2	pyya		dlx6	slc25a13		slc25a13			snora2a	gtsf2	gpd1b		pms1	fzd5	ormdL2	znf385b		map3k2	erp44	chn2	bbs9	znf385b	stat1
spata20	elmo2	mpp2a		dlx5	sem1		sem1			kansl2	gtsf1	cers5		hnrnpc	ccny1	pms1	cwc22		aqp1	sec61b	atp5mc1	bmper	ttn	myo1b
cacna1g	snrpn	abl3a		sdhaf3	dlx6		dlx5			ccnt1	itga5	krt4		mstn	mettl21a	mstn	ube2e3		kmt2c	tns2	hoxc9	rpe	npeppsp1	blvra
abcc3	znfx1	arhgap27l		tac1	dlx5		dlx6			adcy6	gpr8	bcdin3d		hibch	creb1	hibch	itga4		prkag2	ankmy2	hoxd8	myl4	dnpep	pyyb
ankrd40	tgm3	plekhm1		asns	sdhaf3		sdhaf3			cacnb3	copz1	krt8		inpp1	klf7	inpp1	cerkl		gad1	rheb	hoxa7	abca12	ptprn2	mpp6
luc7l3	tgm6	gh1		ocm2	tac1		asns			ddx23	nfe2	elf4ba		mfsd6	cpo	mfsd6	neurod1		ubr3	arl17a	hoxa6	vwc2	stk16	raph1
ankrd40cl	tmc6	scn4a		lmtk2	c1galt1		tac1			rnd1	hnrnpa1	myg1		nemp2	pgap1	tmem184a	itprid2		adcy5	tspan13	hoxa5	ifi27l2	en2	ccka
wfikkn2	cyth1	ifnphi1		bhlha15	mios		c1galt1			ccdc65	cbx5	aaas		nab1	tmeff2	nab2	ped1a		tmem198b	agmo	hoxd4	gpr83	ihh	mpp7
tob1	dhx8	ghrhr2		tecpr1	glcci1		rpa3			fkbp11	smug1	pcbp2		gls	cavin2	gls	ppp1r1c		sema5b	ppig	hoxa3	egfr	tspan13	malsu1
spag9	post	myl4		bri3	ica1		mios			arf3	hoxc4	map3k12		stat1	stat4	stat1	dusp19a		atpsckmt	strada	hoxa2	pa2g4a	adprh
nme1	cdh22	kansl1b		nptx2	nxph1		glccl1a			wnt10b	hoxc5	amhr2		stat4	dnajb11	stat4	nckap1		mmadhc	hprt1	mtx2	gls	scn3a	ube2z
nme2	cd40	maptb		tmem130	thsd7a		ica1			wnt10b	hoxc6	sp1		myo1b	stat1	myo1b	frzb		kif5b	cycsb	cbx1	mkx	nsf	mkx (mkxA)
mbtd1	ncoa5	cdc27		trrap	tmem106b		nsph1			ddn	hoxc8	sp7		nabp1	wipi2	cavin2	dnajc10		acvr2ba	dnajc7	hnrnpa2b	trak1	wnt3	trak1
utp18	slc12a5	crhr1		smurf1	scin		phf14			prkag1	hoxc9	tarbp2		cavin2	card11	tmeff2	nup35		zeb2	thrb	nfe212	jup	ptpn4	ulk4
ca10	mmp9	itga2b		kpna7	arl4a		thsd7ab			dhh	hoxc10	soat2		tmeff2	satb2	slc39a10	znf804a		gtdc1	klh128	hoxa11	nt5c3a	rras2	ctnnb1
	znf335	slc25a39		arpc1a	etv1		vwde			lmbr1l	coxc11	lgst8		pcgem1	tyw5	dnah7	zc3h15		rhg15	tbccd1	kcnh8	sec22a	cdk13	crtap
	pcif1	fam171a2b		arpc1b	dgkb		tmem106bb			tuba1a	hoxc12	kif5aa		slc39a10	aox4	stk17b	itgav		cct5	slc4a9	ferd3L	pdia5	tuba4b	fkbp10
	pltp	kat7b		cpsf4	meox2		scln			tuca1c	hoxc13	dctn2		dnah7	aox2	hecw2	osbpl6		abcb11	slc4a7	twist2	sema5b	clasp1	nt5c3a
	ctsa	dlx3b		pdap1	sostdc1		arl4aa			troap	trim72	ddit3		gsta3	slc39a10	gtf3c3	rbm45		rdh7	sh3bp5	hdac5	chmp5	ttll4	npsr1
	neurl2	dlx4b		bud31	syf2		etv1			dnajc22	h2ac20	gli1		stk17b	dnah7	pgap1	cycsb		tmem163	fzd2	ahr1b	bambi	hibch	pfkp
	acot8	itga3a		ptcd1	ankmy2		dgkb			spats2	atp5mc1	inhbc		hecw2	nbeal1	ankrd52	ped11a		hsd17b6	top2b	sh3bp4	wac	hexim2	klf6
	tncc2	tbx21		cpsf4	agr2		agmo			kcnh3	atf7	r3hdm2		ccdc150	wdr12	mreg	agps		agap2	oxsm	tmem101	mpp2	ankrd28	malsu1
	ube2c	tbkbp1		atp5mf	ahr1a		meox2a			mcrs1	tarbp2	stac3		gtf3c3	bmpr2	fn1	nfe212a		ssb	ormdl3	itgb6	pyy	asnsd1	lrrc3b
Plot Used to Generate Circos:																			Total Linked Genes
Data	col1a1	col1a2	col2a1	col3a1	colA1	colA2	colA3	colA4	colA5	colA6
col1a1	0	0	0	0	3	5	5	3	9	2									1a1: 3	1a1: 5	1a1: 5	1a1: 3	1a1: 9	1a1: 2
col1a2	0	0	0	0	1	5	2	4	9	3									1a2: 1	1a2: 5	1a2: 2	1a2: 4	1a2: 9	1a2: 3
col2a1	0	0	0	0	3	0	3	0	2	1									2a1: 3	2a1:	2a1: 3	2a1:	2a1: 2	2a1: 1
col3a1	0	0	0	0	1	5	3	1	14	6									3a1: 1	3a1: 5	3a1: 3	3a1: 1	3a1: 14	3a1: 6
colA1	0	0	0	0	0	1	0	1	4	1
colA2	0	0	0	0	0	0	2	0	2	1									A2:1	A1:1	A1:0	A1:1	A1:4	A1:1
colA3	0	0	0	0	0	0	0	3	0	2									A3:0	A3:2	A2:2	A2:0	A2:2	A2:1
coLA4	0	0	0	0	0	0	0	0	1	4									A4:1	A4:0	A4:3	A3:3	A3:0	A3:3
colA5	0	0	0	0	0	0	0	0	0	1									A5:4	A5:2	A5:0	A5:1	A4:1	A4:4
colA6	0	0	0	0	0	0	0	0	0	0									A6:1	A6:1	A6:3	A6:4	A6:1	A5:1
